# Supplementary material for: Parallel Selection Revealed by Population Sequencing in Chicken
Source: Genome Biol Evol. 2015 Nov 13;7(12):3299–306. doi: 10.1093/gbe/evv222 (PMC4700953; doi:10.1093/gbe/evv222)
Supplement: Supplementary Data [file supp_evv222_TableS1.txt]

Chr	Wstart	Wend	Wsize	Fst	P
1	8448744	8488109	39365	0.487667	0.00617
1	18782784	18822421	39637	0.468914	0.00756
1	31878648	31923463	44815	0.499524	0.00542
1	32420522	32797792	377270	0.558143	0.00296
1	33682933	33815225	132292	0.71751	0.00089
1	38658190	38741046	82856	0.470168	0.00745
1	43063024	43140228	77204	0.517895	0.00724
1	43779282	43818660	39378	0.46156	0.00819
1	55167091	55211367	44276	0.478034	0.00682
1	56024426	56068637	39406	0.492722	0.00582
1	56369336	56430711	61375	0.466434	0.00770
1	56721002	56774979	53977	0.570067	0.00260
1	60779732	60837017	57285	0.589495	0.00224
1	61372842	61423685	50843	0.540544	0.00358
1	66066955	66119201	52246	0.554872	0.00429
1	68699583	68751064	51481	0.484853	0.00635
1	72054698	72203303	148605	0.7369	0.00072
1	72676366	72927393	251027	0.590857	0.00222
1	73723738	74160471	436733	0.734667	0.00073
1	74200145	74238479	38334	0.570222	0.00258
1	74339011	75426446	1087435	0.68775	0.00103
1	76951828	76991448	39620	0.502395	0.00527
1	79752612	79836496	83884	0.815426	0.00027
1	82386789	82433241	46452	0.562955	0.00283
1	118784963	118824943	39980	0.53836	0.00364
1	118790707	118830144	39437	0.51722	0.00441
1	129552348	129608146	55798	0.54907	0.00325
1	133150451	133215172	64721	0.500208	0.00536
1	135457784	135497629	39845	0.471317	0.00737
1	148137701	148196633	58932	0.51452	0.00457
1	148220848	148282068	61220	0.554704	0.00305
1	149869910	149909306	39396	0.474286	0.00719
1	157287474	157351117	63643	0.543021	0.00346
1	159678381	159738642	60261	0.480905	0.00664
1	168360064	170364152	2004088	0.730966	0.00077
1	177438074	177528271	90197	0.593918	0.00215
1	183217919	183262386	44467	0.532833	0.00383
1	185055234	185126825	71591	0.541789	0.00352
1	188082766	188906616	823850	0.530875	0.00394
2	4443152	4448418	5266	0.464	0.00792
2	26750371	27096114	345743	0.605229	0.00190
2	31723633	31751539	27906	0.534641	0.00379
2	38053642	38115166	61524	0.564077	0.00277
2	41626993	42152474	525481	0.538132	0.00365
2	50911507	51795937	884430	0.541915	0.00350
2	53247531	54037712	790181	0.545615	0.00337
2	60474088	60908193	434105	0.677559	0.00109
2	68233642	68289446	55804	0.51109	0.00481
2	70653556	70686975	33419	0.525125	0.00411
2	82669425	82726267	56842	0.532444	0.00385
2	87253575	87312181	58606	0.495209	0.00568
2	89985451	90194741	209290	0.568052	0.00265
2	92315160	92779166	464006	0.615424	0.00173
2	111045534	111085161	39627	0.468808	0.00757
2	113000587	113564475	563888	0.573459	0.00253
2	119397400	119981307	583907	0.662476	0.00119
2	122495794	123015968	520174	0.5025	0.00525
2	127605360	127642715	37355	0.471833	0.00734
2	128354167	128394142	39975	0.468353	0.00758
2	129032653	129068028	35375	0.488733	0.00610
2	131994788	132052929	58141	0.477375	0.00691
2	135771154	136193827	422673	0.743143	0.00069
2	142818144	142976710	158566	0.64092	0.00136
2	143536938	143599543	62605	0.474392	0.00717
2	146743587	146984014	240427	0.700974	0.00099
3	1491712	1536694	44982	0.475487	0.00708
3	6266585	6303054	36469	0.478711	0.00678
3	7158955	7204905	45950	0.4662	0.00774
3	12383243	12422746	39503	0.478895	0.00678
3	13151175	13210763	59588	0.619103	0.00166
3	13332707	13383511	50804	0.516593	0.00443
3	18109467	18176323	66856	0.580415	0.00239
3	23806318	23871724	65406	0.479643	0.00671
3	32054073	32140132	86059	0.500023	0.00537
3	34837946	34893649	55703	0.508026	0.00500
3	36576626	36979197	402571	0.624423	0.00160
3	50755356	50794291	38935	0.705421	0.00096
3	55121452	55195813	74361	0.568554	0.00263
3	59475031	59614312	139281	0.63472	0.00177
3	60834185	60873295	39110	0.467531	0.00763
3	71090510	71130058	39548	0.482815	0.00650
3	72673859	72711493	37634	0.494207	0.00570
3	75271733	75322280	50547	0.484176	0.00638
3	78552570	78627142	74572	0.572472	0.00254
3	84786181	85094942	308761	0.518234	0.00435
3	86620049	86659979	39930	0.462473	0.00805
3	98165880	98272758	106878	0.61586	0.00172
3	100043621	100127368	83747	0.634176	0.00149
3	104170236	104172231	1995	0.4646	0.00789
4	18389143	18461783	72640	0.536867	0.00372
4	18480294	18527610	47316	0.476	0.00700
4	18694844	18909855	215011	0.569529	0.00262
4	19307833	19521157	196892	0.734444	0.00074
4	27169442	27225127	55685	0.487882	0.00615
4	35636542	35985416	348874	0.521351	0.00427
4	37021793	37057687	35894	0.493321	0.00576
4	41465213	42019432	554219	0.561833	0.00288
4	51700924	52236713	535789	0.481867	0.00656
4	54430352	55309281	878929	0.604892	0.00191
4	56135873	56548493	412620	0.641098	0.00135
4	61648387	61695933	47546	0.532067	0.00386
4	66134260	66178536	44276	0.476871	0.00386
4	71260466	71300109	39643	0.470552	0.00742
4	72288271	72328198	39927	0.4742	0.00722
4	76186390	76226365	39975	0.468203	0.00760
5	4144317	4183706	39389	0.64	0.00131
5	6402069	6441745	39676	0.59	0.00431
5	18263264	18302458	39194	0.464828	0.00788
5	31716962	31764267	47305	0.555789	0.00304
5	40240898	40932993	692095	0.581661	0.00237
5	45580987	45631513	50526	0.508024	0.00501
5	46691580	46744242	52662	0.516148	0.00447
5	48161309	49265282	1103973	0.915111	0.00004
6	1883746	1929688	45942	0.521517	0.00424
6	7117918	7162732	44814	0.490526	0.00597
6	10673701	10679942	6241	0.529154	0.00401
6	12903458	12964471	61013	0.558106	0.00298
6	14687807	14737544	49737	0.487	0.00622
6	14960478	15022493	62015	0.5142	0.00458
6	17865161	17902972	37811	0.52212	0.00424
7	1791190	1852250	61060	0.581215	0.00237
7	7759973	7838197	78224	0.574691	0.00251
7	7984251	8120313	136062	0.6447	0.00134
7	9467818	9540601	72783	0.510287	0.00486
7	9950562	9990138	39576	0.464743	0.00788
7	17260416	17304955	44539	0.513787	0.00461
7	20360432	20423159	62727	0.53045	0.00396
8	7193331	7279010	85679	0.654327	0.00127
8	12700285	13232487	58791	0.65	0.00548
8	18976928	19021981	45053	0.462818	0.00799
8	19925293	19983052	57759	0.513544	0.00674
8	26819008	27796354	977346	0.532902	0.00382
9	11836006	11879122	43116	0.4898	0.00602
9	16059169	16125388	66219	0.514946	0.00455
9	16911302	16947974	36672	0.478958	0.00677
9	19104947	19552350	447403	0.645824	0.00132
10	5030944	5128230	97286	0.723087	0.00084
10	5283920	5615994	332074	0.777592	0.00040
10	6015233	6234999	219766	0.811373	0.00028
10	6658250	6702205	43955	0.476674	0.00698
10	7339072	7629160	290088	0.63056	0.00152
10	11484288	11829113	344825	0.473449	0.00727
10	13003067	13060475	57408	0.602673	0.00193
11	15942	476726	460784	0.950612	0.00001
11	1531358	1897673	366315	0.767219	0.00050
11	2735020	2783743	48723	0.511615	0.00476
11	2974035	3010664	36629	0.501727	0.00530
12	3397623	3730240	332617	0.475966	0.00701
12	7578149	7617920	39771	0.493609	0.00573
12	15299937	15384398	84461	0.622405	0.00163
12	17734849	17777951	43102	0.481	0.00663
13	3317975	3495838	177863	0.594698	0.00213
13	8052405	8057243	4838	0.502667	0.00522
13	14813809	14857002	43193	0.496878	0.00554
14	3504098	3543475	39377	0.469408	0.00753
14	6240876	6298481	57605	0.530457	0.00396
15	1469657	1508922	39265	0.46649	0.00770
15	3099309	3583190	483881	0.566608	0.00269
17	10344117	10410812	66695	0.667429	0.00116
18	6002956	6042444	39488	0.466408	0.00771
18	10064083	10114497	50414	0.537184	0.00370
18	10911538	11105731	194193	0.65375	0.00128
20	7395757	7441086	45329	0.5064977	0.00785
21	6595311	6638930	43619	0.5068955	0.00755
22	2547756	2564236	16480	0.531667	0.00389
24	1837092	1875790	38698	0.5061947	0.00813
26	103223	175322	72099	0.505423	0.00511
27	4663428	4668985	5557	0.59525	0.00209
28	3351632	3638879	287247	0.588103	0.00227
28	4362772	4435844	73072	0.536344	0.00373
